# Supplementary material for: An Essential Role for Alzheimer’s-Linked Amyloid Beta Oligomers in Neurodevelopment: Transient Expression of Multiple Proteoforms during Retina Histogenesis
Source: Int J Mol Sci. 2022 Feb 17;23(4):2208. doi: 10.3390/ijms23042208 (PMC8875314; doi:10.3390/ijms23042208)
Supplement: Supplementary file 1 [file ijms-23-02208-s001.zip]

Archive with 1 entries (1 files):
- ijms-1596856-Supplemental Material.pdf
